# Supplementary material for: Phylogenetic and evolutionary analysis of dengue virus serotypes circulating at the Colombian–Venezuelan border during 2015–2016 and 2018–2019
Source: PLoS One. 2021 May 28;16(5):e0252379. doi: 10.1371/journal.pone.0252379 (PMC8162668; doi:10.1371/journal.pone.0252379)
Supplement: S1 Table — (XLSX) [file pone.0252379.s001.xlsx]

## Sheet: Hoja1
Region of the world	Country	n	Sampling dates
South America	Brazil	30	1986-2016
	Argentina	5	2000-2010
	Venezuela	15	1997-2015
	Colombia	22*	1985-2019
	Ecuador	2	2014
	Paraguay	2	1999-2010
	Guyana	2	1989-2008
	Uruguay	1	2016
Central America and Mexico	Honduras	1	2008
	México	9	1983-2018
	Nicaragua	4	2003-2009
	El Salvador	2	2006-2012
	Costa Rica	2	1993-2005
	Belize	1	2005
Greater and lesser Antilles	Trinidad and Tobago	2	1978-1986
	Grenada	2	1978-1981
	Puerto Rico	9	1987-2013
	Aruba	2	1985-2004
	Martinique	1	2008
	Jamaica	1	1987
	Barbados	1	2001
	British Virgin Islands	1	1987
	Aruba	2	1985-2004
Asia	Philippines	1	2016
	Thailand	3	1954-1980
	Korea	1	2004
	Malaysia	2	1972-2015
	China	1	2009
	Vietman	1	2016
	Mayanmar	1	2013
	Brunei	1	2014
South pacific islands	French Polynesia	1	2001
* It includes the 6 study sequences
