# Supplementary material for: Phylogenetic and evolutionary analysis of dengue virus serotypes circulating at the Colombian–Venezuelan border during 2015–2016 and 2018–2019
Source: PLoS One. 2021 May 28;16(5):e0252379. doi: 10.1371/journal.pone.0252379 (PMC8162668; doi:10.1371/journal.pone.0252379)
Supplement: S2 Table — (XLSX) [file pone.0252379.s002.xlsx]

## Sheet: Hoja1
Region of the world	Country	n	Sampling date
South America	Brazil	11	1987-2009
	Peru	11	1987-2012
	Venezuela	26	1987-2016
	Colombia	34*	1986-2016
	Ecuador	2	2000
	Paraguay	2	1999-2010
	Guyana	1	2000
	Sur	2	1993-1999
Central America and Mexico	Honduras	2	1991-2013
	México	3	1992-2008
	Nicaragua	7	1999-2006
	El Salvador	1	1999
	Costa Rica	1	2003
	Belize	1	2002
	Guatemala	1	2007
Greater and Lesser Antilles	Trinidad and Tobago	8	1986-2000
	Saint Lucia	1	1999
	Puerto Rico	12	1986-2006
	Cuba	1	1997
	Martinique	1	2000
	Saint Vincent and the Grenadines	2	1998-2010
	Curacao	1	1993
	Jamaica	1	1983
	Bahamas	1	1989
	Barbados	2	1987-1988
	Virgin Islands	2	1987-1990
	Aruba	1	1996
Asia (◊)	Philippines	1	1983
	Thailand	2	1994-1999
	India	1	1998
	Malaysia	1	1970
	Singapore	2	19971-2007
	Taiwan	1	1987
◊ These sequences were only used for phylogenetic analysis
* It includes the 8 study sequences
